# Supplementary material for: Genetic Diversity of Tulipa alberti and T. greigii Populations from Kazakhstan Based on Application of Expressed Sequence Tag Simple Sequence Repeat Markers
Source: Plants (Basel). 2024 Sep 23;13(18):2667. doi: 10.3390/plants13182667 (PMC11435150; doi:10.3390/plants13182667)
Supplement: Supplementary file 1 [file plants-13-02667-s001.zip]

Archive with 3 entries (2 files):
- Supplementary Materials/
- Supplementary Materials/Figure S1.png
- Supplementary Materials/Table S1.xls
