# Supplementary material for: Genetic Diversity of Tulipa alberti and T. greigii Populations from Kazakhstan Based on Application of Expressed Sequence Tag Simple Sequence Repeat Markers
Source: Plants (Basel). 2024 Sep 23;13(18):2667. doi: 10.3390/plants13182667 (PMC11435150; doi:10.3390/plants13182667)
Supplement: Supplementary file 1 [file plants-13-02667-s001.zip › Supplementary Materials/Table S1.xls]

## Sheet: Table S1
Table S1: Allelic status in fifteen SSR markers for Tulipa greigii and Tulipa alberti populations (bp)
Tulipa greigii
Samples	Species	Ca-2572	Ca-3952	Ca-5526	Ca-5553	Ca-6950	Ca-7862	Ca-8508	Ca-13333	Ca-15730	Kn-834	Kn-2291	Kn-7480	Kn-30956
T.Gr 1-1	Tulipa greigii	200	173	223	160	190	137	265	255	230	190	262	351	291
T.Gr 1-2	Tulipa greigii	235	173	211	160	190	137	285	255	246	214	262	351	300
T.Gr 1-3	Tulipa greigii	200	173	231	166	190	131	265	250	230	200	254	337	291
T.Gr 1-4	Tulipa greigii	206	173	211	160	190	131	265	250	230	200	254	337	291
T.Gr 1-5	Tulipa greigii	200	173	211	160	178	131	255	250	246	190	248	342	287
T.Gr 1-6	Tulipa greigii	215	173	211	160	178	131	236	250	246	190	254	342	287
T.Gr 1-7	Tulipa greigii	206	173	211	160	190	131	255	255	181	190	254	342	287
T.Gr 1-8	Tulipa greigii	206	173	223	166	190	131	236	255	230	200	262	351	287
T.Gr 1-9	Tulipa greigii	206	173	211	160	190	137	265	255	246	214	254	342	287
T.Gr 1-10	Tulipa greigii	235	160	223	160	178	137	255	250	200	200	254	342	287
T.Gr 1-11	Tulipa greigii	235	160	223	160	178	131	236	255	230	200	254	337	287
T.Gr 1-12	Tulipa greigii	206	173	211	160	194	137	300	255	230	190	254	337	287
T.Gr 1-13	Tulipa greigii	215	173	211	160	190	143	265	255	181	214	262	337	291
T.Gr 1-14	Tulipa greigii	215	173	211	160	178	143	265	255	181	214	262	342	291
T.Gr 1-15	Tulipa greigii	206	173	211	160	178	143	265	250	181	214	262	342	291
T.Gr 1-16	Tulipa greigii	206	160	223	160	178	137	255	250	230	190	262	351	287
T.Gr 1-17	Tulipa greigii	206	160	223	160	178	137	255	255	181	190	262	337	287
T.Gr 1-18	Tulipa greigii	235	173	231	160	178	143	236	255	230	200	262	326	291
T.Gr 1-19	Tulipa greigii	215	173	231	166	178	143	285	255	230	214	254	326	291
T.Gr 1-20	Tulipa greigii	215	173	231	160	178	143	285	255	246	200	262	326	300
T.Gr 1-21	Tulipa greigii	215	173	223	160	178	143	285	250	254	190	254	326	291
T.Gr 2-1	Tulipa greigii	206	160	187	166	178	131	316	250	200	200	248	326	287
T.Gr 2-2	Tulipa greigii	206	160	187	169	178	131	316	250	200	200	248	326	287
T.Gr 2-3	Tulipa greigii	200	173	187	166	190	131	255	255	200	200	248	326	287
T.Gr 2-4	Tulipa greigii	200	173	187	160	190	131	255	255	200	200	248	326	287
T.Gr 2-5	Tulipa greigii	200	173	187	160	178	131	255	255	200	200	262	326	287
T.Gr 2-6	Tulipa greigii	200	173	187	160	194	131	255	255	200	200	254	326	287
T.Gr 2-7	Tulipa greigii	200	173	187	160	178	131	255	250	181	200	254	326	287
T.Gr 2-8	Tulipa greigii	200	160	187	169	178	131	285	255	230	190	248	326	287
T.Gr 2-9	Tulipa greigii	200	160	187	160	178	131	236	255	230	190	248	326	287
T.Gr 2-10	Tulipa greigii	206	173	187	160	178	131	236	255	254	190	248	326	287
T.Gr 2-11	Tulipa greigii	206	173	187	166	190	131	236	255	181	190	248	326	287
T.Gr 2-12	Tulipa greigii	215	160	187	160	178	131	300	250	230	200	248	326	287
T.Gr 2-13	Tulipa greigii	206	173	187	160	178	131	285	250	181	200	254	326	287
T.Gr 2-14	Tulipa greigii	206	166	187	160	178	131	255	250	230	190	248	326	287
T.Gr 2-15	Tulipa greigii	206	173	187	169	178	131	255	255	246	190	254	326	287
T.Gr 2-16	Tulipa greigii	200	173	187	160	178	131	255	255	246	190	254	326	287
T.Gr 2-17	Tulipa greigii	200	173	187	166	178	131	255	255	246	190	254	326	287
T.Gr 2-18	Tulipa greigii	200	173	187	166	178	131	255	250	200	190	254	326	287
T.Gr 2-19	Tulipa greigii	200	173	187	166	178	131	265	250	230	190	248	326	287
T.Gr 2-20	Tulipa greigii	200	173	187	166	178	131	265	250	230	190	248	326	287
T.Gr 3-1	Tulipa greigii	200	181	187	169	178	131	300	250	254	200	262	326	287
T.Gr 3-2	Tulipa greigii	206	181	187	166	178	131	300	255	246	200	262	326	287
T.Gr 3-3	Tulipa greigii	192	166	223	169	178	131	255	250	230	190	254	326	287
T.Gr 3-4	Tulipa greigii	215	160	223	160	178	131	300	250	181	190	248	326	287
T.Gr 3-5	Tulipa greigii	206	181	231	160	178	131	255	255	181	190	262	326	287
T.Gr 3-6	Tulipa greigii	200	173	223	160	178	131	300	250	200	190	262	326	287
T.Gr 3-7	Tulipa greigii	206	173	223	160	178	131	300	255	200	190	262	326	287
T.Gr 3-8	Tulipa greigii	192	173	223	160	178	131	285	250	230	200	248	326	287
T.Gr 3-9	Tulipa greigii	200	173	223	166	178	131	285	250	200	200	254	326	287
T.Gr 3-10	Tulipa greigii	206	181	223	160	178	131	265	255	230	200	248	326	287
T.Gr 3-11	Tulipa greigii	200	173	223	160	178	131	300	250	246	200	254	326	287
T.Gr 3-12	Tulipa greigii	192	160	223	166	178	131	265	250	181	190	248	326	287
T.Gr 3-13	Tulipa greigii	206	160	223	160	178	131	300	255	181	200	262	326	287
T.Gr 3-14	Tulipa greigii	215	166	231	160	178	131	300	255	181	190	262	326	287
T.Gr 3-15	Tulipa greigii	215	166	231	160	178	131	300	250	181	200	254	326	287
T.Gr 3-16	Tulipa greigii	200	181	231	160	178	131	316	250	181	200	254	326	287
T.Gr 3-17	Tulipa greigii	200	173	231	160	178	131	300	250	230	190	254	326	287
T.Gr 3-18	Tulipa greigii	200	173	223	160	178	131	265	250	246	200	254	326	287
T.Gr 3-19	Tulipa greigii	206	181	231	166	178	131	255	250	246	200	248	326	287
T.Gr 3-20	Tulipa greigii	206	181	231	160	178	131	255	250	246	200	254	326	287
T.Gr 4-1	Tulipa greigii	192	173	223	160	194	137	265	250	254	200	262	326	291
T.Gr 4-2	Tulipa greigii	192	173	231	169	178	143	265	255	246	200	262	337	291
T.Gr 4-3	Tulipa greigii	206	173	223	160	178	131	255	250	230	200	248	342	287
T.Gr 4-4	Tulipa greigii	206	173	223	160	178	143	265	250	200	200	262	351	291
T.Gr 4-5	Tulipa greigii	206	173	231	160	178	137	265	250	246	200	248	342	291
T.Gr 4-6	Tulipa greigii	206	173	223	166	194	137	265	250	246	200	248	342	291
T.Gr 4-7	Tulipa greigii	206	173	223	160	178	143	236	255	246	200	254	342	300
T.Gr 4-8	Tulipa greigii	200	173	187	160	190	131	255	250	230	200	248	351	291
T.Gr 4-9	Tulipa greigii	215	173	223	166	194	143	300	250	200	200	248	337	291
T.Gr 4-10	Tulipa greigii	206	166	231	160	194	137	285	250	230	200	248	337	287
T.Gr 4-11	Tulipa greigii	206	166	223	169	178	137	285	250	181	200	254	342	291
T.Gr 4-12	Tulipa greigii	206	173	231	166	178	143	255	250	200	200	248	351	291
T.Gr 4-13	Tulipa greigii	206	160	223	160	194	137	265	250	181	200	262	351	287
T.Gr 4-14	Tulipa greigii	206	173	223	160	190	131	285	250	230	214	254	342	287
T.Gr 4-15	Tulipa greigii	200	173	231	160	178	137	300	250	200	200	254	351	287
T.Gr 4-16	Tulipa greigii	215	173	231	160	178	137	265	250	254	214	248	351	291
T.Gr 4-17	Tulipa greigii	206	166	223	160	178	137	316	250	200	200	254	342	287
T.Gr 4-18	Tulipa greigii	206	160	231	166	178	137	265	250	254	200	248	342	300
T.Gr 4-19	Tulipa greigii	206	166	231	169	194	131	265	250	254	200	248	337	291
T.Gr 4-20	Tulipa greigii	206	173	231	160	190	131	265	250	246	200	254	337	291
T.Gr 5-1	Tulipa greigii	200	173	187	160	178	143	300	250	246	214	262	351	287
T.Gr 5-2	Tulipa greigii	200	173	231	160	178	137	285	250	254	200	254	351	291
T.Gr 5-3	Tulipa greigii	200	173	223	160	178	131	285	255	230	200	254	326	291
T.Gr 5-4	Tulipa greigii	206	166	211	160	178	137	285	255	246	200	248	337	291
T.Gr 5-5	Tulipa greigii	206	181	211	160	178	143	285	255	200	214	254	342	291
T.Gr 5-6	Tulipa greigii	200	181	211	169	178	137	285	255	246	200	254	342	291
T.Gr 5-7	Tulipa greigii	206	173	211	169	194	131	300	255	246	200	248	337	287
T.Gr 5-8	Tulipa greigii	206	181	231	166	178	143	265	255	246	200	254	351	291
T.Gr 5-9	Tulipa greigii	200	173	223	160	178	137	300	255	181	214	248	337	291
T.Gr 5-10	Tulipa greigii	200	173	211	160	190	137	300	255	181	200	248	326	287
T.Gr 5-11	Tulipa greigii	200	181	223	160	194	137	285	250	200	200	254	351	300
T.Gr 5-12	Tulipa greigii	206	181	211	160	178	137	300	255	230	200	254	342	287
T.Gr 5-13	Tulipa greigii	206	173	223	160	178	137	265	255	230	200	254	337	291
T.Gr 5-14	Tulipa greigii	206	173	223	160	178	137	300	255	246	200	254	342	291
T.Gr 5-15	Tulipa greigii	200	173	223	160	178	137	236	255	181	200	254	337	287
T.Gr 5-16	Tulipa greigii	235	181	211	166	178	137	300	255	246	200	254	326	287
T.Gr 5-17	Tulipa greigii	206	181	231	169	178	137	265	255	230	200	248	337	300
T.Gr 5-18	Tulipa greigii	215	181	223	160	178	131	300	255	246	200	254	337	300
T.Gr 5-19	Tulipa greigii	215	181	211	160	178	131	285	250	200	200	254	351	291
T.Gr 5-20	Tulipa greigii	206	181	223	160	178	131	285	250	254	214	254	337	291
T.Gr 6-1	Tulipa greigii	206	173	211	160	178	131	300	250	246	200	262	351	287
T.Gr 6-2	Tulipa greigii	206	173	223	160	190	131	265	250	254	200	248	326	291
T.Gr 6-3	Tulipa greigii	206	173	211	160	178	131	265	250	200	200	262	337	287
T.Gr 6-4	Tulipa greigii	206	173	211	160	190	131	285	250	246	200	248	337	300
T.Gr 6-5	Tulipa greigii	206	173	223	160	178	131	265	250	246	214	248	337	300
T.Gr 6-6	Tulipa greigii	206	173	211	160	178	131	236	250	246	200	248	337	291
T.Gr 6-7	Tulipa greigii	206	173	211	160	178	131	255	250	246	214	262	337	300
T.Gr 6-8	Tulipa greigii	206	173	211	160	190	131	255	250	246	214	248	337	291
T.Gr 6-9	Tulipa greigii	200	173	211	160	178	131	236	250	200	190	254	337	300
T.Gr 6-10	Tulipa greigii	206	173	223	160	178	131	265	250	200	214	254	351	287
T.Gr 6-11	Tulipa greigii	206	166	223	160	194	131	265	250	246	190	248	337	287
T.Gr 6-12	Tulipa greigii	206	166	231	160	190	131	285	250	230	200	254	351	287
T.Gr 6-13	Tulipa greigii	206	166	211	160	190	131	265	250	246	190	248	337	287
T.Gr 6-14	Tulipa greigii	206	166	231	160	178	131	265	250	181	214	248	351	291
T.Gr 6-15	Tulipa greigii	206	166	231	160	190	131	265	250	246	190	248	342	291
T.Gr 6-16	Tulipa greigii	206	166	231	166	190	131	285	250	230	214	254	337	291
T.Gr 6-17	Tulipa greigii	206	166	231	166	178	131	300	250	246	190	254	342	287
T.Gr 6-18	Tulipa greigii	206	166	211	169	178	131	236	250	230	214	248	342	287
T.Gr 6-19	Tulipa greigii	206	173	223	169	178	131	255	250	254	190	254	342	291
T.Gr 6-20	Tulipa greigii	206	173	231	166	178	131	236	250	181	214	248	326	287
T.Gr 7-1	Tulipa greigii	206	173	223	160	178	131	255	255	246	200	254	326	291
T.Gr 7-2	Tulipa greigii	215	173	223	160	178	137	265	250	200	214	248	326	291
T.Gr 7-3	Tulipa greigii	206	173	223	160	190	137	285	255	246	200	254	342	287
T.Gr 7-4	Tulipa greigii	200	173	223	160	194	137	255	250	246	200	248	326	287
T.Gr 7-5	Tulipa greigii	206	173	223	160	178	131	265	250	230	200	248	326	287
T.Gr 7-6	Tulipa greigii	206	173	223	166	178	131	265	250	230	200	254	326	291
T.Gr 7-7	Tulipa greigii	206	166	211	160	178	131	285	255	230	200	248	337	287
T.Gr 7-8	Tulipa greigii	200	173	223	166	178	131	255	250	246	200	254	342	300
T.Gr 7-9	Tulipa greigii	206	166	223	160	178	131	255	255	230	200	248	337	287
T.Gr 7-10	Tulipa greigii	200	173	223	160	178	131	255	255	246	200	248	342	287
T.Gr 7-11	Tulipa greigii	206	166	231	160	178	131	316	250	230	200	248	337	291
T.Gr 7-12	Tulipa greigii	200	173	231	160	178	131	316	250	230	200	248	326	287
T.Gr 7-13	Tulipa greigii	206	166	223	160	190	131	300	250	230	200	248	337	300
T.Gr 7-14	Tulipa greigii	206	173	223	166	194	137	265	250	230	200	248	337	291
T.Gr 7-15	Tulipa greigii	206	173	231	160	194	131	265	250	230	200	254	342	291
T.Gr 7-16	Tulipa greigii	206	173	223	160	190	131	255	250	230	200	248	337	291
T.Gr 7-17	Tulipa greigii	206	173	231	160	178	131	255	250	246	200	254	342	291
T.Gr 7-18	Tulipa greigii	206	173	231	166	190	131	300	255	246	214	248	337	300
T.Gr 7-19	Tulipa greigii	200	173	231	160	178	131	265	250	246	200	248	326	291
T.Gr 7-20	Tulipa greigii	206	173	231	160	178	131	255	255	246	200	248	326	291
T.Gr 7-21	Tulipa greigii	206	173	231	160	178	131	265	250	230	200	248	342	300
T.Gr 8-1	Tulipa greigii	206	173	231	160	190	137	265	250	246	214	262	326	300
T.Gr 8-2	Tulipa greigii	206	173	231	160	190	131	255	250	246	200	254	326	291
T.Gr 8-3	Tulipa greigii	206	173	231	160	178	131	265	250	246	200	254	326	291
T.Gr 8-4	Tulipa greigii	206	173	231	160	178	131	265	255	200	200	262	326	291
T.Gr 8-5	Tulipa greigii	206	173	231	160	190	131	265	250	246	200	254	326	291
T.Gr 8-6	Tulipa greigii	206	173	223	160	178	131	265	255	230	214	254	326	291
T.Gr 9-1	Tulipa greigii	206	173	231	169	178	131	285	250	230	200	248	326	287
T.Gr 9-2	Tulipa greigii	206	173	231	160	190	131	285	255	246	200	248	337	291
T.Gr 9-3	Tulipa greigii	206	181	231	160	190	131	285	250	230	200	248	326	287
T.Gr 9-4	Tulipa greigii	206	173	223	160	178	131	285	250	230	200	248	326	287
T.Gr 9-5	Tulipa greigii	206	181	223	160	178	131	265	255	230	200	248	326	287
T.Gr 9-6	Tulipa greigii	206	181	211	160	178	131	265	250	230	200	248	326	287
T.Gr 9-7	Tulipa greigii	206	181	231	160	190	131	265	250	230	200	248	326	287
T.Gr 9-8	Tulipa greigii	206	181	211	160	178	131	265	255	230	200	248	326	287
T.Gr 9-9	Tulipa greigii	206	181	223	160	190	131	265	255	230	214	254	326	287
T.Gr 9-10	Tulipa greigii	206	181	231	160	178	131	285	250	230	214	254	326	287
T.Gr 9-11	Tulipa greigii	206	181	223	160	178	131	300	255	230	200	254	337	291
T.Gr 9-12	Tulipa greigii	206	173	223	160	190	131	255	255	200	200	248	326	291
T.Gr 9-13	Tulipa greigii	206	181	231	160	178	131	300	255	200	200	254	342	300
T.Gr 9-14	Tulipa greigii	206	181	231	169	178	131	265	255	200	200	248	337	300
T.Gr 9-15	Tulipa greigii	206	181	231	160	190	131	285	255	200	200	248	337	300
T.Gr 10-1	Tulipa greigii	206	173	187	166	178	131	255	255	230	214	254	351	291
T.Gr 10-2	Tulipa greigii	206	173	187	169	178	131	265	250	230	214	254	351	300
T.Gr 10-3	Tulipa greigii	206	160	187	166	178	131	236	255	230	200	254	337	287
T.Gr 10-4	Tulipa greigii	206	166	231	160	178	131	265	255	200	200	248	337	287
T.Gr 10-5	Tulipa greigii	200	173	231	160	190	131	265	255	181	200	248	342	287
T.Gr 10-6	Tulipa greigii	206	173	231	160	190	131	285	255	181	200	248	342	291
T.Gr 10-7	Tulipa greigii	200	173	223	160	178	131	255	255	230	214	248	342	291
T.Gr 10-8	Tulipa greigii	200	173	187	169	178	131	236	255	200	200	248	351	287
T.Gr 10-9	Tulipa greigii	200	173	231	160	178	131	255	255	230	200	254	342	287
T.Gr 10-10	Tulipa greigii	200	160	231	160	178	131	285	255	230	200	248	342	287
T.Gr 10-11	Tulipa greigii	192	173	187	166	178	131	265	255	181	214	248	337	291
T.Gr 10-12	Tulipa greigii	206	166	187	160	178	131	265	250	230	200	254	337	291
T.Gr 10-13	Tulipa greigii	192	166	187	160	178	131	265	250	200	200	248	337	287
T.Gr 10-14	Tulipa greigii	206	173	187	160	178	131	285	250	230	200	248	342	291
T.Gr 10-15	Tulipa greigii	192	173	231	180	178	131	265	255	230	200	254	342	291
T.Gr 10-16	Tulipa greigii	192	160	187	166	190	131	255	255	230	200	248	351	287
T.Gr 10-17	Tulipa greigii	192	173	187	166	178	131	285	255	230	200	262	337	291
T.Gr 10-18	Tulipa greigii	206	166	187	166	178	131	285	255	246	200	254	326	291
T.Gr 10-19	Tulipa greigii	206	173	187	166	178	131	265	255	230	200	254	326	287
T.Gr 10-20	Tulipa greigii	200	173	187	166	178	131	255	255	181	214	254	326	287
T.Gr 10-21	Tulipa greigii	206	166	187	169	190	131	285	255	230	200	248	326	287
T.Gr 11-1	Tulipa greigii	206	166	187	160	190	137	236	255	181	200	254	351	291
T.Gr 11-2	Tulipa greigii	206	173	223	169	178	137	255	255	200	200	248	326	287
T.Gr 11-3	Tulipa greigii	206	173	187	160	190	131	285	255	200	214	248	326	287
T.Gr 11-4	Tulipa greigii	206	173	223	166	178	131	285	250	230	200	248	326	287
T.Gr 11-5	Tulipa greigii	206	166	223	160	178	137	265	250	200	214	248	326	291
T.Gr 11-6	Tulipa greigii	206	173	223	169	190	131	265	255	246	214	248	326	287
T.Gr 11-7	Tulipa greigii	206	166	187	180	178	131	255	255	181	214	248	337	287
T.Gr 11-8	Tulipa greigii	200	166	223	160	178	131	285	255	181	200	248	342	291
T.Gr 11-9	Tulipa greigii	206	173	231	160	178	131	265	255	230	200	248	351	287
T.Gr 11-10	Tulipa greigii	206	173	187	180	178	137	255	255	230	200	248	337	287
T.Gr 11-11	Tulipa greigii	206	173	211	160	178	131	265	255	230	200	248	351	291
T.Gr 12-1	Tulipa greigii	200	166	223	160	178	131	265	250	200	200	254	337	287
T.Gr 12-2	Tulipa greigii	200	173	231	160	178	131	265	250	200	200	248	326	287
T.Gr 12-3	Tulipa greigii	200	160	223	160	190	131	255	255	200	200	254	337	287
T.Gr 12-4	Tulipa greigii	206	173	187	160	190	131	255	255	230	200	248	326	291
T.Gr 12-5	Tulipa greigii	200	166	223	166	178	131	285	255	246	200	254	342	291
T.Gr 12-6	Tulipa greigii	192	166	223	169	194	131	265	255	181	200	254	342	291
T.Gr 12-7	Tulipa greigii	206	166	223	169	178	131	255	255	181	200	254	326	291
T.Gr 12-8	Tulipa greigii	206	160	278	166	178	131	265	250	200	214	254	326	291
T.Gr 12-9	Tulipa greigii	206	166	211	160	178	131	255	250	200	214	254	326	291
T.Gr 12-10	Tulipa greigii	206	173	211	160	178	131	265	250	230	200	248	337	287
T.Gr 12-11	Tulipa greigii	206	166	211	169	190	131	265	250	230	214	248	337	287
T.Gr 12-12	Tulipa greigii	206	166	223	166	178	131	265	255	200	214	248	326	287
T.Gr 12-13	Tulipa greigii	206	166	231	166	178	131	285	255	200	214	248	326	287
T.Gr 12-14	Tulipa greigii	206	166	223	160	178	131	285	255	230	200	248	337	291
T.Gr 12-15	Tulipa greigii	206	173	211	160	178	131	300	250	230	200	254	337	287
T.Gr 12-16	Tulipa greigii	206	160	187	166	178	131	265	250	230	200	262	326	291
T.Gr 12-17	Tulipa greigii	215	173	223	169	178	131	255	250	200	200	248	351	291
T.Gr 12-18	Tulipa greigii	215	166	231	166	178	131	255	250	181	200	254	337	287
T.Gr 12-19	Tulipa greigii	215	173	187	160	178	131	265	250	230	200	254	337	287
T.Gr 12-20	Tulipa greigii	215	166	231	180	178	131	236	250	200	200	248	337	287
T.Gr 12-21	Tulipa greigii	215	166	231	180	178	131	236	250	200	200	248	337	287
Alleles	a	192	160	187	160	178	131	236	250	181	190	248	326	287
	b	200	166	211	166	190	137	255	255	200	200	254	337	291
	c	206	173	223	169	194	143	265		230	214	262	342	300
	d	215	181	231	180			285		246			351
	e	235		278				300		254
	f							316
Tulipa alberti
Samples	Species	Ca-2572	Ca-3952	Ca-5526	Ca-5553	Ca-6950	Ca-7862	Ca-8508	Ca-13333	Ca-15730	Kn-834	Kn-2291	Kn-7480	Kn-30956
T.A 1-1	Tulipa alberti	200	190	231	166	194	134	290	240	334	211	256	268	236
T.A 1-2	Tulipa alberti	200	190	231	159	194	134	245	240	330	211	256	268	236
T.A 1-3	Tulipa alberti	194	190	231	159	200	134	290	240	330	211	256	268	236
T.A 1-4	Tulipa alberti	194	190	231	159	194	134	279	247	330	221	256	268	236
T.A 1-5	Tulipa alberti	200	190	231	159	194	134	279	240	334	206	256	268	236
T.A 1-6	Tulipa alberti	194	190	245	159	200	134	279	240	334	211	250	268	236
T.A 1-7	Tulipa alberti	194	190	231	159	194	134	245	240	334	206	256	268	236
T.A 1-8	Tulipa alberti	200	190	231	159	194	134	290	247	334	206	256	268	236
T.A 1-9	Tulipa alberti	200	190	231	159	194	134	279	240	334	221	256	268	236
T.A 1-10	Tulipa alberti	194	190	231	159	200	134	245	240	334	221	256	268	236
T.A 1-11	Tulipa alberti	200	190	231	159	194	134	279	240	334	221	256	268	236
T.A 1-12	Tulipa alberti	194	190	245	159	200	134	279	240	334	221	256	268	236
T.A 1-13	Tulipa alberti	200	190	231	159	194	134	245	240	334	211	256	268	236
T.A 1-14	Tulipa alberti	200	190	231	159	194	134	279	240	334	211	250	268	236
T.A 1-15	Tulipa alberti	200	190	245	159	194	134	279	240	334	206	256	268	236
T.A 2-1	Tulipa alberti	200	190	231	159	200	134	290	240	330	221	256	268	236
T.A 2-2	Tulipa alberti	194	190	231	159	200	134	245	247	334	211	256	268	236
T.A 2-3	Tulipa alberti	194	190	231	159	200	134	300	240	334	211	256	268	236
T.A 2-4	Tulipa alberti	200	190	231	159	200	134	300	240	330	211	256	268	236
T.A 2-5	Tulipa alberti	182	190	231	159	200	134	245	240	330	206	256	268	236
T.A 2-6	Tulipa alberti	182	190	245	159	200	134	245	230	334	206	256	268	236
T.A 2-7	Tulipa alberti	200	190	231	159	200	134	290	240	334	211	256	268	236
T.A 2-8	Tulipa alberti	200	190	231	159	200	134	300	240	334	211	250	268	236
T.A 2-9	Tulipa alberti	200	190	231	159	200	134	245	240	334	206	250	268	236
T.A 2-10	Tulipa alberti	182	190	231	159	200	134	300	247	330	206	256	268	236
T.A 2-11	Tulipa alberti	200	190	245	159	200	134	300	240	334	206	256	268	236
T.A 2-12	Tulipa alberti	200	190	231	159	200	134	300	247	334	206	256	268	236
T.A 2-13	Tulipa alberti	194	190	231	159	200	134	300	240	334	206	256	268	236
T.A 2-14	Tulipa alberti	194	190	231	159	194	134	300	240	334	211	250	268	236
T.A 2-15	Tulipa alberti	194	190	231	159	200	134	290	230	330	211	256	268	236
T.A 2-16	Tulipa alberti	194	190	245	159	200	134	300	240	334	221	256	268	236
T.A 2-17	Tulipa alberti	194	190	245	159	200	134	300	247	334	221	256	268	236
T.A 2-18	Tulipa alberti	194	190	245	159	200	134	245	247	334	211	256	268	236
T.A 2-19	Tulipa alberti	200	190	245	159	200	134	245	247	334	221	256	268	236
T.A 2-20	Tulipa alberti	194	190	245	159	200	134	279	240	330	221	256	268	236
T.A 2-21	Tulipa alberti	182	190	245	159	200	134	300	240	330	221	256	268	236
T.A 3-1	Tulipa alberti	200	190	231	159	200	134	290	240	330	211	256	268	236
T.A 3-2	Tulipa alberti	200	190	245	159	200	134	245	240	334	221	256	268	236
T.A 3-3	Tulipa alberti	194	190	245	159	200	134	300	240	334	221	250	268	236
T.A 3-4	Tulipa alberti	200	190	245	159	200	134	300	240	334	206	256	268	236
T.A 3-5	Tulipa alberti	194	190	231	159	194	134	300	240	334	211	256	268	236
T.A 3-6	Tulipa alberti	200	190	245	159	200	134	245	240	334	211	256	268	236
T.A 3-7	Tulipa alberti	200	190	231	159	194	134	290	240	334	221	250	268	236
T.A 3-8	Tulipa alberti	200	190	245	159	200	134	300	240	334	211	256	268	236
T.A 3-9	Tulipa alberti	200	190	245	159	194	134	300	240	334	211	250	268	236
T.A 3-10	Tulipa alberti	194	190	231	159	194	134	300	240	330	206	250	268	236
T.A 3-11	Tulipa alberti	194	190	231	159	200	134	300	240	334	221	256	268	236
T.A 3-12	Tulipa alberti	194	190	231	159	194	134	300	240	330	211	256	268	236
T.A 3-13	Tulipa alberti	194	190	245	159	194	134	300	240	330	206	250	268	236
T.A 3-14	Tulipa alberti	194	190	245	153	194	134	300	240	330	211	256	268	236
T.A 3-15	Tulipa alberti	194	190	231	159	194	134	290	240	334	206	256	268	236
T.A 3-16	Tulipa alberti	200	190	231	159	194	134	300	240	334	211	256	268	236
T.A 3-17	Tulipa alberti	200	190	231	159	200	134	300	240	330	221	256	268	236
T.A 3-18	Tulipa alberti	200	190	245	159	194	134	245	240	330	211	256	268	236
T.A 3-19	Tulipa alberti	200	190	231	159	200	134	300	240	330	221	256	268	236
T.A 3-20	Tulipa alberti	200	190	231	159	200	134	290	240	330	221	250	268	236
T.A 3-21	Tulipa alberti	200	190	231	159	200	134	290	240	330	221	256	268	236
T.A 4-1	Tulipa alberti	182	190	231	166	194	134	290	240	334	221	250	268	236
T.A 4-2	Tulipa alberti	182	190	231	166	200	134	279	240	330	221	250	268	236
T.A 4-3	Tulipa alberti	182	190	231	166	194	134	279	240	330	221	256	268	236
T.A 4-4	Tulipa alberti	182	190	231	166	200	134	279	240	334	221	256	268	236
T.A 4-5	Tulipa alberti	182	190	231	166	194	134	279	240	330	221	250	268	236
T.A 4-6	Tulipa alberti	182	190	245	166	194	134	245	240	334	221	256	268	236
T.A 4-7	Tulipa alberti	182	190	245	166	194	134	245	240	330	221	250	268	236
T.A 4-8	Tulipa alberti	182	190	231	166	200	134	279	240	330	221	256	268	236
T.A 4-9	Tulipa alberti	182	190	231	166	200	134	279	240	330	221	250	268	236
T.A 4-10	Tulipa alberti	182	190	231	166	200	134	290	240	330	206	250	268	236
T.A 4-11	Tulipa alberti	182	190	231	166	200	134	290	240	334	211	250	268	236
T.A 4-12	Tulipa alberti	182	190	245	166	200	134	290	240	334	221	250	268	236
T.A 4-13	Tulipa alberti	182	190	231	166	200	134	290	240	334	221	256	268	236
T.A 4-14	Tulipa alberti	182	190	231	166	194	134	290	240	334	221	250	268	236
T.A 4-15	Tulipa alberti	182	190	245	166	200	134	290	240	330	221	250	268	236
T.A 4-16	Tulipa alberti	182	190	245	166	194	134	245	240	330	221	250	268	236
T.A 4-17	Tulipa alberti	182	190	245	166	200	134	279	240	330	221	250	268	236
T.A 5-1	Tulipa alberti	200	190	231	166	200	134	290	240	334	221	256	268	236
T.A 5-2	Tulipa alberti	200	190	245	166	200	134	290	240	334	221	256	268	236
T.A 5-3	Tulipa alberti	200	190	245	166	200	134	290	240	334	206	256	268	236
T.A 5-4	Tulipa alberti	194	190	245	166	200	134	290	230	334	206	256	268	236
T.A 5-5	Tulipa alberti	200	190	245	166	200	134	290	240	334	211	256	268	236
T.A 5-6	Tulipa alberti	200	190	231	166	194	134	290	247	334	206	256	268	236
T.A 5-7	Tulipa alberti	200	190	245	166	194	134	279	240	334	211	256	268	236
T.A 5-8	Tulipa alberti	200	190	231	166	194	134	290	240	330	206	256	268	236
T.A 5-9	Tulipa alberti	200	190	245	166	194	134	279	240	334	211	256	268	236
T.A 5-10	Tulipa alberti	194	190	231	166	200	134	279	240	334	206	256	268	236
T.A 5-11	Tulipa alberti	200	190	245	166	194	134	290	240	334	206	256	268	236
T.A 5-12	Tulipa alberti	194	190	245	166	194	134	279	240	334	211	256	268	236
T.A 5-13	Tulipa alberti	200	190	245	166	194	134	290	240	330	211	256	268	236
T.A 5-14	Tulipa alberti	200	190	231	166	194	134	290	240	334	206	256	268	236
T.A 5-15	Tulipa alberti	200	190	231	159	194	134	245	240	330	206	256	268	236
T.A 5-16	Tulipa alberti	200	190	245	166	200	134	279	240	334	206	256	268	236
T.A 5-17	Tulipa alberti	200	190	245	166	200	134	279	230	334	211	256	268	236
T.A 5-18	Tulipa alberti	194	190	231	159	200	134	279	230	330	211	250	268	236
T.A 5-19	Tulipa alberti	200	190	245	166	200	134	279	240	330	211	256	268	236
T.A 5-20	Tulipa alberti	200	190	231	166	194	134	279	240	334	211	256	268	236
T.A 5-21	Tulipa alberti	200	190	245	166	194	134	245	240	334	211	256	268	236
T.A 6-1	Tulipa alberti	200	190	231	159	194	134	279	230	334	211	256	268	236
T.A 6-2	Tulipa alberti	194	190	231	166	194	134	245	230	334	221	250	268	236
T.A 6-3	Tulipa alberti	200	190	231	166	194	134	245	247	334	211	250	268	236
T.A 6-4	Tulipa alberti	200	190	231	166	194	134	245	240	334	211	250	268	236
T.A 6-5	Tulipa alberti	200	190	245	159	194	134	245	240	334	211	256	268	236
T.A 6-6	Tulipa alberti	200	190	245	159	194	134	279	247	334	211	256	268	236
T.A 6-7	Tulipa alberti	200	190	245	145	194	134	279	230	334	211	250	268	236
T.A 6-8	Tulipa alberti	200	190	231	159	194	134	245	230	334	211	256	268	236
T.A 6-9	Tulipa alberti	200	190	245	159	194	134	245	247	334	211	250	268	236
T.A 6-10	Tulipa alberti	194	190	245	159	194	134	279	247	334	211	256	268	236
T.A 6-11	Tulipa alberti	200	190	245	166	194	134	279	247	334	211	256	268	236
T.A 6-12	Tulipa alberti	194	190	245	145	194	134	279	247	334	221	250	268	236
T.A 6-13	Tulipa alberti	200	190	231	159	194	134	290	247	334	211	250	268	236
T.A 6-14	Tulipa alberti	200	190	231	159	194	134	290	230	334	211	256	268	236
T.A 6-15	Tulipa alberti	200	190	245	166	194	134	279	247	334	226	256	268	236
T.A 6-16	Tulipa alberti	200	190	245	166	194	134	290	230	334	221	250	268	236
T.A 6-17	Tulipa alberti	200	190	245	159	200	134	290	230	334	211	256	268	236
T.A 6-18	Tulipa alberti	200	190	245	153	194	134	290	230	334	221	250	268	236
T.A 6-19	Tulipa alberti	194	190	245	166	200	134	290	230	334	226	256	268	236
T.A 6-20	Tulipa alberti	200	190	245	153	194	134	290	230	334	221	256	268	236
T.A 6-21	Tulipa alberti	200	190	245	166	194	134	290	247	334	206	250	268	236
T.A 7-1	Tulipa alberti	200	190	231	159	200	134	279	240	334	221	256	268	236
T.A 7-2	Tulipa alberti	194	190	245	159	194	134	300	247	334	206	256	268	236
T.A 7-3	Tulipa alberti	194	190	245	159	200	134	279	230	334	221	250	268	236
T.A 7-4	Tulipa alberti	200	190	245	159	200	134	279	240	334	211	256	268	236
T.A 7-5	Tulipa alberti	200	190	245	159	194	134	279	240	334	206	256	268	236
T.A 7-6	Tulipa alberti	200	190	245	159	194	134	279	230	330	211	256	268	236
T.A 7-7	Tulipa alberti	200	190	245	166	194	134	300	247	334	211	250	268	236
T.A 7-8	Tulipa alberti	200	190	245	166	194	134	290	240	330	206	250	268	236
T.A 7-9	Tulipa alberti	200	190	245	166	200	134	290	240	330	211	250	268	236
T.A 7-10	Tulipa alberti	200	190	245	166	194	134	245	240	330	221	256	268	236
T.A 7-11	Tulipa alberti	200	190	245	159	200	134	245	230	334	221	256	268	236
T.A 7-12	Tulipa alberti	194	190	245	166	194	134	290	247	330	221	256	268	236
T.A 7-13	Tulipa alberti	200	190	245	159	200	134	279	240	334	221	256	268	236
T.A 7-14	Tulipa alberti	200	190	231	159	194	134	245	230	334	221	256	268	236
T.A 7-15	Tulipa alberti	200	190	231	159	200	134	279	240	334	221	256	268	236
T.A 7-16	Tulipa alberti	194	190	245	159	194	134	290	230	334	211	250	268	236
T.A 7-17	Tulipa alberti	200	190	245	159	200	134	279	230	330	211	256	268	236
T.A 7-18	Tulipa alberti	200	190	245	159	194	134	290	240	334	211	256	268	236
T.A 7-19	Tulipa alberti	200	190	245	159	200	134	279	230	334	221	250	268	236
T.A 7-20	Tulipa alberti	200	190	245	166	194	134	300	247	330	211	250	268	236
T.A 7-21	Tulipa alberti	200	190	245	166	194	134	300	240	330	221	250	268	236
T.A 8-1	Tulipa alberti	194	190	231	159	194	134	290	240	330	211	256	268	236
T.A 8-2	Tulipa alberti	200	190	231	159	194	134	279	240	334	211	256	268	236
T.A 8-3	Tulipa alberti	200	190	231	159	194	134	279	247	334	211	250	268	236
T.A 8-4	Tulipa alberti	194	190	231	159	194	134	290	240	330	211	250	268	236
T.A 8-5	Tulipa alberti	200	190	231	159	194	134	279	240	334	211	256	268	236
T.A 8-6	Tulipa alberti	200	190	231	159	194	134	279	240	334	211	256	268	236
T.A 8-7	Tulipa alberti	194	190	231	159	194	134	290	240	334	211	256	268	236
T.A 8-8	Tulipa alberti	200	190	231	159	194	134	279	240	334	211	256	268	236
T.A 8-9	Tulipa alberti	182	190	231	159	194	134	279	240	334	211	256	268	236
T.A 8-10	Tulipa alberti	182	190	231	159	194	134	279	240	334	211	250	268	236
T.A 8-11	Tulipa alberti	182	190	231	159	194	134	279	240	334	221	256	268	236
T.A 8-12	Tulipa alberti	182	190	231	159	194	134	290	240	334	221	256	268	236
T.A 8-13	Tulipa alberti	200	190	231	159	194	134	245	247	334	221	250	268	236
T.A 9-1	Tulipa alberti	194	190	231	159	200	134	245	247	338	211	250	268	236
T.A 9-2	Tulipa alberti	194	190	231	159	194	134	300	247	334	211	250	268	236
T.A 9-3	Tulipa alberti	194	190	231	159	194	134	290	247	338	221	256	268	236
T.A 9-4	Tulipa alberti	194	190	231	159	194	134	279	240	330	211	256	268	236
T.A 9-5	Tulipa alberti	182	190	231	159	194	134	245	247	330	206	250	268	236
T.A 9-6	Tulipa alberti	194	190	231	159	200	134	279	247	338	206	256	268	236
T.A 9-7	Tulipa alberti	194	190	231	159	200	134	290	247	334	206	256	268	236
T.A 9-8	Tulipa alberti	194	190	231	159	200	134	300	247	334	206	256	268	236
T.A 9-9	Tulipa alberti	194	190	231	159	194	134	300	247	334	221	256	268	236
T.A 9-10	Tulipa alberti	194	190	231	159	200	134	300	240	330	206	256	268	236
T.A 9-11	Tulipa alberti	194	190	231	159	194	134	290	247	334	221	256	268	236
T.A 9-12	Tulipa alberti	182	190	231	166	194	134	279	247	338	211	256	268	236
T.A 9-13	Tulipa alberti	200	190	231	159	200	134	290	247	334	206	256	268	236
T.A 9-14	Tulipa alberti	194	190	231	159	200	134	290	247	330	221	256	268	236
T.A 9-15	Tulipa alberti	194	190	231	159	194	134	290	247	334	211	256	268	236
T.A 9-16	Tulipa alberti	194	190	231	159	194	134	290	247	334	206	256	268	236
T.A 9-17	Tulipa alberti	194	190	231	159	194	134	279	247	334	211	256	268	236
T.A 9-18	Tulipa alberti	200	190	231	159	194	134	279	247	330	221	256	268	236
T.A 9-19	Tulipa alberti	194	190	231	159	194	134	300	247	330	211	256	268	236
T.A 10-1	Tulipa alberti	200	190	231	159	194	134	290	240	338	211	256	268	236
T.A 10-2	Tulipa alberti	200	190	231	159	194	134	290	247	334	221	256	268	236
T.A 10-3	Tulipa alberti	200	190	231	159	194	134	279	240	330	221	256	268	236
T.A 10-4	Tulipa alberti	200	190	231	159	200	134	290	240	334	221	256	268	236
T.A 10-5	Tulipa alberti	200	190	231	159	194	134	245	240	334	211	256	268	236
T.A 10-6	Tulipa alberti	200	190	231	159	194	134	290	247	334	221	256	268	236
T.A 10-7	Tulipa alberti	200	190	231	159	200	134	290	230	334	221	256	268	236
T.A 10-8	Tulipa alberti	200	190	231	159	194	134	245	247	334	211	256	268	236
T.A 10-9	Tulipa alberti	194	190	231	159	194	134	245	247	334	221	250	268	236
T.A 10-10	Tulipa alberti	200	190	231	159	200	134	279	247	334	221	256	268	236
T.A 10-11	Tulipa alberti	194	190	231	159	194	134	279	247	330	221	256	268	236
T.A 10-12	Tulipa alberti	200	190	231	159	200	134	279	247	334	221	256	268	236
T.A 10-13	Tulipa alberti	194	190	231	159	194	134	290	247	334	221	250	268	236
T.A 10-14	Tulipa alberti	194	190	231	159	194	134	279	247	330	211	250	268	236
T.A 10-15	Tulipa alberti	194	190	231	159	200	134	290	240	330	221	256	268	236
T.A 10-16	Tulipa alberti	200	190	231	159	194	134	290	247	330	211	256	268	236
T.A 10-17	Tulipa alberti	200	190	231	159	200	134	290	247	334	221	256	268	236
T.A 11-1	Tulipa alberti	194	190	231	159	200	134	279	240	334	221	256	268	236
T.A 11-2	Tulipa alberti	200	190	231	159	194	134	290	230	334	211	250	268	236
T.A 11-3	Tulipa alberti	194	190	231	159	194	134	290	230	334	206	250	268	236
T.A 11-4	Tulipa alberti	194	190	231	159	194	134	290	230	334	206	250	268	236
T.A 11-5	Tulipa alberti	194	190	231	159	194	134	245	230	334	221	250	268	236
T.A 11-6	Tulipa alberti	200	190	231	159	200	134	290	240	334	206	250	268	236
T.A 11-7	Tulipa alberti	194	190	231	159	194	134	290	240	334	206	250	268	236
T.A 11-8	Tulipa alberti	200	190	231	159	194	134	245	240	338	206	250	268	236
T.A 11-9	Tulipa alberti	194	190	231	159	194	134	245	230	330	206	250	268	236
T.A 11-10	Tulipa alberti	200	190	231	159	194	134	245	240	338	211	250	268	236
T.A 11-11	Tulipa alberti	200	190	231	159	194	134	245	247	338	211	256	268	236
T.A 11-12	Tulipa alberti	200	190	231	159	194	134	279	240	334	211	250	268	236
T.A 11-13	Tulipa alberti	200	190	231	159	194	134	279	247	334	221	250	268	236
T.A 11-14	Tulipa alberti	200	190	231	159	194	134	245	240	334	206	250	268	236
T.A 11-15	Tulipa alberti	200	190	231	159	194	134	279	230	330	206	256	268	236
T.A 11-16	Tulipa alberti	200	190	231	159	194	134	279	240	330	211	250	268	236
T.A 11-17	Tulipa alberti	200	190	231	159	200	134	279	240	334	211	256	268	236
T.A 11-18	Tulipa alberti	194	190	231	159	194	134	279	230	330	206	250	268	236
T.A 11-19	Tulipa alberti	200	190	231	159	194	134	290	230	330	206	250	268	236
T.A 11-20	Tulipa alberti	194	190	231	159	194	134	279	240	334	206	250	268	236
T.A 11-21	Tulipa alberti	200	190	231	159	200	134	245	240	330	206	250	268	236
Alleles	a	182	190	231	145	194	134	245	230	330	206	250	268	236
	b	194		245	153	200		279	240	334	211	256
	c	200			159			290	247	338	221
	d				166			300			226
